# Supplementary material for: Microbial Diversity and Volatile Flavor Compounds in Tibetan Flavor Daqu
Source: Foods. 2023 Jan 9;12(2):324. doi: 10.3390/foods12020324 (PMC9858000; doi:10.3390/foods12020324)
Supplement: Supplementary file 1 [file foods-12-00324-s001.zip]

Archive with 1 entries (1 files):
- foods-2062287-supplementary.pdf
